# Supplementary material for: Exploring the Genomic Traits of Non-toxigenic Vibrio parahaemolyticus Strains Isolated in Southern Chile
Source: Front Microbiol. 2018 Feb 8;9:161. doi: 10.3389/fmicb.2018.00161 (PMC5809470; doi:10.3389/fmicb.2018.00161)
Supplement: Supplementary file 1 [file Table_1.XLSX]

## Sheet: Table 2S
	Table 1S. In silico identification of the pandemic V. parahaemolyticus genes related to the infective and physiologic processes according literature.
	Black space: Presence of the gene; White space: Gene absent
	Virulence Genes	ID GENES	Function	PMA3.15	PMA14.14	PMA54.13	PMA2.15	PMA1.15	PMC53.7	VPKX
	toxR	VP0820	Toxin	1	1	1	1	1	1
	toxS	VP0819	Toxin	1	1	1	1	1	1
	MAM7	-	Multivalent Adhesion Molecule 7	1	1	1	1	1	1
	HU2HUalfa	-	Transcriptional regulator	1	1	1	1	1	1
	tlh	-	Hemolysin	1	1	1	1	1	1
	Phage	ID GENES	Function	PMA3.15	PMA14.14	PMA54.13	PMA2.15	PMA1.15	PMC53.7	VPKX
	f237	VPA1548	Lateral flagellin LafA	1	1	1	1	1	1
	f237	VP1549	Hypothetical protein
	f237	VP1550	Hypothetical protein				1		1
	f237	VP1551	Hypothetical protein				1		1
	f237	VP1552	Hypothetical protein		1	1	1
	f237	VP1553	Hypothetical protein				1
	f237	VP1554	Hypothetical protein				1
	f237	VP1555	Hypothetical protein				1
	f237	VP1556	Hypothetical protein				1
	f237	VP1557	Hypothetical protein				1
	f237	VP1558	zot-like toxin				1
	f237	VP1559	Hypothetical protein				1
	f237	VP1560	Hypothetical protein				1
	f237	VP1561	Hypothetical protein
	f237	VP1562	Hypothetical protein
	f237	VP1563	Hypothetical protein
	f237	VP1564	Hypothetical protein
	f237	VP1565	Hypothetical protein						1
	f237	VP1566	Structural protein						1
	f237	VP1567	Hypothetical protein
	f237	VP1568	Hypothetical protein						1
	f237	VP1569	Phage-like protein						1
	f237	VP1570	Hypothetical protein						1
	f237	VP1571	Hypothetical protein						1
	f237	VP1572	Hypothetical protein						1
	f237	VP1573	Hypothetical protein						1
	f237	VP1574	Hypothetical protein						1
	f237	VP1575	Structural protein						1
	f237	VP1576	Hypothetical protein
	f237	VP1577	Hypothetical protein						1
	f237	VP1578	Hypothetical protein						1
	f237	VP1579	Hypothetical protein						1
	f237	VP1580	Hypothetical protein						1
	f237	VP1581	Hypothetical protein
	f237	VP1582	Hypothetical protein
	f237	VP1583	DNA metabolism
	f237	VP1584	Hypothetical protein
	f237	VP1585	Hypothetical protein
	f237	VP1586	Hypothetical protein
	f237	VP1587	Hypothetical protein	1	1	1	1	1	1
	f237	VP1588	Hypothetical protein	1	1	1	1	1	1
	f237	VP1589	Hypothetical protein	1	1	1	1	1	1
	f237	VP1590	Protease	1	1	1	1	1	1
	Multidrug efflux	VPA1559	Stress response	1	1	1	1	1	1
	Multidrug efflux	VPA1560	Integral membrane protein	1	1	1	1	1	1
	Multidrug efflux	VPA1561	Integral membrane protein	1	1	1	1	1	1
	Multidrug efflux	VPA1562	Transcriptional regulator	1	1	1	1	1	1
	Multidrug efflux	VPA1563	Transcriptional regulator				1
	Multidrug efflux	VPA1564	NAD-dependent dehydratase				1
	Multidrug efflux	VPA1565	NAD-dependent dehydratase				1
	Multidrug efflux	VPA1566	Integral membrane protein				1
	Multidrug efflux	VPA1567	Pyruvate formate lyase	1	1	1	1	1	1
	Multidrug efflux	VPA1568	Pyruvate formate lyase	1	1	1	1	1	1
	Multidrug efflux	VPA1569	Fructose-6-phosphate aldolase	1	1	1	1	1	1
	Multidrug efflux	VPA1570	Integral membrane protein	1	1	1	1	1	1
	Multidrug efflux	VPA1571	Acetyltransferase	1	1	1	1	1	1
	Multidrug efflux	VPA1572	Integral membrane protein				0	1	1
	Multidrug efflux	VPA1573	Integral membrane protein	1	1	1	1	1	1
	Multidrug efflux	VPA1574	MdtL protein	1	1	1	1	1	1
	Multidrug efflux	VPA1575	Transcriptional regulator YidZ	1	1	1	1	1	1
	Multidrug efflux	VPA1576	Integral membrane protein	1	1	1	1	1	1
	Multidrug efflux	VPA1577	Integral membrane protein	1	1	1	1	1
	Multidrug efflux	VPA1578	Integral membrane protein	1	1	1	1	1	1
	Multidrug efflux	VPA1579	Outer membrane protein	1	1	1	1	1	1
	Multidrug efflux	VPA1580	Integral membrane protein	1	1	1	1	1	1
	Multidrug efflux	VPA1581	Integral membrane protein	1	1	1	1	1	1
	Multidrug efflux	VPA1582	Integral membrane protein	1	1	1	1	1	1
	Multidrug efflux	VPA1583	Integral membrane protein	1	1	1	1	1	1
	T1Pilus	VPA1503	CsuE protein	1	1	1	1	1	1
	T1Pilus	VPA1504	CsuD protein	1	1	1	1	1	1
	T1Pilus	VPA1505	CsuC protein	1	1	1	1	1	1
	T1Pilus	VPA1506	CsuB protein	1	1	1	1	1	1
	T1Pilus	VPA1507	CsuA protein	1	1	1	1	1	1
	T1Pilus	VPA1508	Hypotheical protein
	T1Pilus	VPA1509	L-threonine 3-dehydrogenase	1	1	1	1	1	1
	T1Pilus	VPA1510	2-amino-3-ketobutyrate CoA ligase	1	1	1	1	1	1
	T1Pilus	VPA1511	Sensory box/GGDEF family protein	1	1	1	1	1	1
	T1Pilus	VPA1512	ABC transporter	1	1	1	1	1	1
	T1Pilus	VPA1513	Aminotransferase ScrA	1	1	1	1	1	1
	T1Pilus	VPA1514	Superoxide dismutase, Cu-Zn	1	1	1	1	1	1
	T1Pilus	VPA1515	Two-component sensor histidine kinase	1	1	1	1	1	1
	T1Pilus	VPA1516	Two-component histidine regulator	1	1	1	1	1	1
	T1Pilus	VPA1517	Hypothetical protein
	T1Pilus	VPA1518	Hypothetical protein
	T1Pilus	VPA1519	Hypothetical protein
	T1Pilus	VPA1520	Hypothetical protein
	T1Pilus	VPA1521	Hypothetical protein	1	1	1	1	1	1
	T1SS	VPA1440	Outer membrane protein A precursor	1	1	1	1	1	1
		VPA1441	Hypothetical protein	1	1	1	1	1	1
		VPA1442	Hemagglutinin/hemolysin-like protein	1	1	1	1	1	1
		VPA1443	Secretion protein	1	1	1	1	1	1
		VPA1444	Transport protein	1	1	1	1	1	1
	Secretion systems	ID GENES	Function	PMA3.15	PMA14.14	PMA54.13	PMA2.15	PMA1.15	PMC53.7	VPKX
	T3SS1	VP1656	Translocator protein PopD	1	1	1	1	1	1
		VP1659	Hypothetical protein
		VP1659	Hypothetical protein	1	1	1	1	1	1
		VP1660	Type III secretion regulator	1	1	1	1	1	1
		VP1661	LcrR	1	1	1	1	1	1
		VP1662	Low calcium response protein	1	1	1	1	1	1
		VP1663	YscY	1	1	1	1	1	1
		VP1664	Type III secretion protein	1	1	1	1	1	1
		VP1665	Type III secretion protein	1	1	1	1	1	1
		VP1666	Hypothetical protein	1	1	1	1	1	1
		VP1667	Outer membrane protein PopN	1	1	1	1	1	1
		VP1668	Type III secretion system ATPase	1	1	1	1	1	1
		VP1669	Type III secretion protein YscO	1	1	1	1	1	1
		VP1670	Translocation protein in type III secretion	1	1	1	1	1	1
		VP1671	Type III secretion system protein	1	1	1	1	1	1
		VP1672	Type III secretion protein	1	1	1	1	1	1
		VP1673	Translocation protein in type III secretion	1	1	1	1	1	1
		VP1674	Translocation protein in type III secretion	1	1	1	1	1	1
		VP1675	Translocation protein in type III secretion	1	1	1	1	1	1
		VP1676	Transcriptional regulator
		VP1677	Hypothetical protein
		VP1678	Dienelactone hydrolase
		VP1679	Hypothetical protein
		VP1680	VopQ
		VP1681	Hypothetical protein
		VP1682	Hypothetical protein
		VP1683	VopR
		VP1684	Hypothetical protein
		VP1685	Hypothetical protein
		VP1686	Adenosine monophosphate-protein transferase VopS
		VP1687	Type III chaperone	1	1	1	1	1	1
		VP1688	Type III secretion system protein	1	1	1	1	1	1
		VP1689	Type III secretion system protein	1	1	1	1	1	1
		VP1690	Type III secretion lipoprotein	1	1	1	1	1	1
		VP1691	Type III export protein	1	1	1	1	1	1
		VP1692	Type III export protein	1	1	1	1	1	1
		VP1693	Type III secretion protein	1	1	1	1	1	1
		VP1694	Type III export protein YscF	1	1	1	1	1	1
		VP1695	Type III export protein PscD	1	1	1	1	1	1
		VP1696	Type III secretion protein YscC	1	1	1	1	1	1
		VP1697	Type III export apparatus protein NosA	1	1	1	1	1	1
	T6SS1	VP1386	Hypothetical protein
		VP1387	Hypothetical protein
		VP1388	Hypothetical protein
		VP1389	Hypothetical protein
		VP1390	Hypothetical protein
		VP1391	Transcriptional regulator
		VP1392	ClpA/B-type protease
		VP1393	BfdA protein
		VP1394	VgrG protein
		VP1395	Hypothetical protein
		VP1396	Hypothetical protein
		VP1397	Hypothetical protein
		VP1398	Hypothetical protein
		VP1399	Hypothetical protein
		VP1400	Hypothetical protein
		VP1401	Hypothetical protein
		VP1402	Hypothetical protein
		VP1403	Hypothetical protein
		VP1404	Hypothetical protein
		VP1405	Hypothetical protein
		VP1406	Hypothetical protein
		VP1407	Transcriptional regulator
		VP1408	IcmF-like protein
		VP1409	Hypothetical protein
		VP1410	Hypothetical protein
		VP1411	Hypothetical protein
		VP1412	Hypothetical protein
		VP1413	Hypothetical protein
		VP1414	Hypothetical protein
	T6SS2	VPA1025	Hypothetical protein	1	1	1	1	1	1
		VPA1026	Hypothetical protein	1	1	1	1	1	1
		VPA1027	Hypothetical protein	1	1	1	1	1	1
		VPA1028	ClpA/B-type chaperone	1	1	1	1	1	1
		VPA1029	Hypothetical protein	1	1	1	1	1	1
		VPA1030	Hypothetical protein	1	1	1	1	1	1
		VPA1031	Hypothetical protein	1	1	1	1	1	1
		VPA1032	Hypothetical protein	1	1	1	1	1	1
		VPA1033	Hypothetical protein	1	1	1	1	1	1
		VPA1034	Hypothetical protein	1	1	1	1	1	1
		VPA1035	Hypothetical protein	1	1	1	1	1	1
		VPA1036	Hypothetical protein	1	1	1	1	1	1
		VPA1037	Phosphoprotein phosphatase	1	1	1	1	1	1
		VPA1038	Hypothetical protein	1	1	1	1	1	1
		VPA1039	Hypothetical protein	1	1	1	1	1	1
		VPA1040	Hypothetical protein	1	1	1	1	1	1
		VPA1041	Hypothetical protein	1	1	1	1	1	1
		VPA1042	Hypothetical protein	1	1	1	1	1	1
		VPA1043	Hypothetical protein	1	1	1	1	1	1
		VPA1044	Hypothetical protein	1	1	1	1	1	1
		VPA1045	Two-component response regulator	1	1	1	1	1	1
		VPA1046	Hypothetical protein	1	1	1	1	1	1
	Pathogenicicyt Island	ID GENES	Function	PMA3.15	PMA14.14	PMA54.13	PMA2.15	PMA1.15	PMC53.7	VPKX
	VPAI-1	VP0380	Integrase		1	1	1	1
		VP0381	Hypothetical protein
		VP0382	Hypothetical protein		1	1	1
		VP0383	Hypothetical protein		1	1
		VP0384	Hypothetical protein				1
		VP0385	Hypothetical protein				1
		VP0386	Inner membrane protein				1
		VP0387	HsdS polypeptide
		VP0388	Type I restriction enzyme M protein				1
		VP0389	Hypothetical protein
		VP0390	Hypothetical protein
		VP0391	Hypothetical protein
		VP0392	Hypothetical protein
		VP0393	Hypothetical protein
		VP0394	Haemagglutinin associated protein
		VP0395	Type I restriction enzyme R protein				1
		VP0396	Hypothetical protein				1
		VP0397	Hypothetical protein
		VP0398	Hypothetical protein		1	1	1	1
		VP0399	Transcriptional regulator			1	1	1
		VP0400	Transmembrane protein		1	1	1	1
		VP0401	Hypothetical protein
		VP0402	Y4mE		1	1	1	1
		VP0403	Hypothetical protein		1	1	1	1
	VPAI-2	VP0635	LysR family transcriptional regulator	1	1	1	1	1	1
		VP0636	Outer membrane protein A	1	1	1	1	1	1
		VP0637	Hypothetical protein
		VP0638	Resolvase
		VP0639	Hypothetical protein
		VP0640	Hypothetical protein
		VP0641	Hypothetical protein
		VP0642	Ribonuclease H
		VP0643	Hypothetical protein
	VPAI-3	VP1071	Hypothetical protein
		VP1072	Helicase
		VP1073	Immunity repressor protein
		VP1074	Hypothetical protein
		VP1075	Hypothetical protein
		VP1076	Hypothetical protein
		VP1077	Phage family integrase
		VP1078	Hypothetical protein
		VP1079	Hypothetical protein
		VP1080	Hypothetical protein	1
		VP1081	Hypothetical protein	1
		VP1082	Hypothetical protein	1
		VP1083	ATP-dependent DNA helicase	1
		VP1084	Hypothetical protein	1
		VP1085	Hypothetical protein	1
		VP1086	Hypothetical protein	1
		VP1087	Hypothetical protein	1
		VP1088	Chemotaxis transducer	1	1	1	1	1	1
		VP1089	Hypothetical protein	1			1	1
		VP1090	Hypothetical protein	1			1
		VP1091	Integral membrane protein	1	1	1	1	1	1
		VP1092	Acridine efflux pump	1	1	1	1	1	1
		VP1093	Transcriptional regulator	1	1	1	1	1	1
		VP1094	Hypothetical protein	1	1	1	1	1	1
		VP1095	Hypothetical protein	1	1	1	1	1	1
	VPAI-4	VP2131	Hypothetical protein				1
		VP2132	Hypothetical protein				1
		VP2133	Hypothetical protein
		VP2134	Hypothetical protein
		VP2135	Phage-like protein
		VP2136	Pore-forming cytotoxin integrase				1
		VP2137	Hypothetical protein				1
		VP2138	Hypothetical protein				1
		VP2139	Hypothetical protein				1
		VP2140	Hypothetical protein				1
		VP2141	Hypothetical protein
		VP2142	Hypothetical protein
		VP2143	Hypothetical protein
		VP2144	Transcription regulator protein				1
	VPAI-5	VP2900	Hypothetical protein
		VP2901	Hypothetical protein
		VP2902	Hypothetical protein
		VP2903	Hypothetical protein
		VP2904	Hypothetical protein
		VP2905	Hypothetical protein
		VP2906	Hypothetical protein
		VP2907	Hypothetical protein
		VP2908	Hypothetical protein
		VP2909	Hypothetical protein
		VP2910	Hypothetical protein
	VPAI-6	VPA1253	Hypothetical protein	1	1	1	1	1	1
		VPA1254	IS1328 transposase
		VPA1255	Hypothetical protein
		VPA1256	Hypothetical protein
		VPA1257	Hypothetical protein
		VPA1258	Hypothetical protein
		VPA1259	Hypothetical protein
		VPA1260	Hypothetical protein
		VPA1261	ATP-binding protein
		VPA1262	Hypothetical protein
		VPA1263	Hypothetical protein
		VPA1264	Colicin polypeptide
		VPA1265	Hypothetical protein
		VPA1266	ATP-dependent exoDNAse subunit alpha
		VPA1267	Hypothetical protein
		VPA1268	Hypothetical protein
		VPA1269	Hypothetical protein
		VPA1270	Hypothetical protein
	VPAI-7	VPA1312	Hypothetical protein
		VPA1313	Hypothetical protein
		VPA1314	Thermostable direct hemolysin A
		VPA1315	Hypothetical protein
		VPA1316	Transposase
		VPA1317	Hypothetical protein
		VPA1318	Hypothetical protein
		VPA1319	IS1655 transposase
		VPA1320	Hypothetical protein
		VPA1321	Cytotoxic necrotizing factor
		VPA1322	Zinc finger protein
		VPA1323	Hypothetical protein
		VPA1324	Hypothetical protein
		VPA1325	Hypothetical protein
		VPA1326	Hypothetical protein
		VPA1327	Exoenzyme T
		VPA1328	Hypothetical protein
		VPA1329	TraA protein
		VPA1330	Hypothetical protein
		VPA1331	OspC2
		VPA1332	Transcriptional regulator ToxR
		VPA1333	Hypothetical protein
		VPA1334	Hypothetical protein
		VPA1335	Type III secretion apparatus protein
		VPA1336	Hypothetical protein
		VPA1337	Hypothetical protein
		VPA1338	ATPase YscN
		VPA1339	Type III secretion system EscC protein
		VPA1340	Hypothetical protein
		VPA1341	Spa29, part of the Mxi-Spa secretion machinery
		VPA1342	Type III secretion system protein
		VPA1343	Hypothetical protein
		VPA1344	Hypothetical protein
		VPA1345	Hypothetical protein
		VPA1346	Targeted effector protein YopP
		VPA1347	Hypothetical protein
		VPA1348	Transcriptional regulator ToxR
		VPA1349	Type III secretion protein Spa33
		VPA1350	Hypothetical protein
		VPA1351	Hypothetical protein
		VPA1352	Hypothetical protein
		VPA1353	Outer membrane protein
		VPA1354	Type III secretion system EscU protein
		VPA1355	Type III secretion system EscV protein
		VPA1356	Hypothetical protein
		VPA1357	Hypothetical protein
		VPA1358	Dimethyladenosine transferase
		VPA1359	Hypothetical protein
		VPA1360	Hypothetical protein
		VPA1361	Hypothetical protein
		VPA1362	Secreted protein EspD
		VPA1363	Chaperone
		VPA1364	Hypothetical protein
		VPA1365	Two-component response regulator
		VPA1366	Hypothetical protein
		VPA1367	Type III secretion system lipoprotein EprK
		VPA1368	Hypothetical protein
		VPA1369	Hypothetical protein
		VPA1370	Hypothetical protein
		VPA1371	Hypothetical protein
		VPA1372	Hypothetical protein
		VPA1373	Hypothetical protein
		VPA1374	Transposase
		VPA1375	Hypothetical protein
		VPA1376	Hypothetical protein
		VPA1377	Hypothetical protein
		VPA1378	Thermostable direct hemolysin S
		VPA1379	Transposase
		VPA1380	OspB protein
		VPA1381	Hypothetical protein
		VPA1382	Integral membrane protein
		VPA1383	Hypothetical protein
		VPA1384	Hypothetical protein
		VPA1385	Integral membrane protein
		VPA1386	Hypothetical protein
		VPA1387	Hypothetical protein
		VPA1388	Hypothetical protein
		VPA1389	Hypothetical protein
		VPA1390	Hypothetical protein
		VPA1391	Hypothetical protein
		VPA1392	Hypothetical protein
		VPA1393	Hypothetical protein
		VPA1394	Transposition protein
		VPA1395	Transposase
		VPA1396	Hypothetical protein
		VPA1397	Acyl-CoA thioesterase
		VPA1398	Hypothetical protein
